# Supplementary material for: Expression Analysis Reveals Differentially Expressed Genes in BPH and WBPH Associated with Resistance in Rice RILs Derived from a Cross between RP2068 and TN1
Source: Int J Mol Sci. 2023 Sep 12;24(18):13982. doi: 10.3390/ijms241813982 (PMC10531025; doi:10.3390/ijms241813982)
Supplement: Supplementary file 1 [file ijms-24-13982-s001.zip]

Archive with 3 entries (3 files):
- Figure S1.pdf
- Supplementary Document 1 revised.pdf
- Supplementary Tables S1-S4.xlsx
